# Supplementary material for: Comparative genomics analysis of the MYB gene family in barley: preliminary insights into evolution and biological function in Blue Qingke
Source: PeerJ. 2024 Dec 2;12:e18443. doi: 10.7717/peerj.18443 (PMC11619697; doi:10.7717/peerj.18443)
Supplement: Supplemental Information 2 [file peerj-12-18443-s002.xls]

Table S1 RNASeqPower
compare	depth	dispersions	sample_number	effect	false_positive_rate	power
Blue_1vsWhite_1	65.55224312	0.0200403	3,3	2	0.05	0.999999299
Blue_2vsWhite_2	51.07634605	0.032318691	3,3	2	0.05	0.999961168
Blue_3vsWhite_3	65.72931337	0.134522509	3,3	2	0.05	0.996442591
BluevsWhite	60.78655966	0.890687335	9,9	2	0.05	0.372222245
