# Supplementary material for: Comparative genomics analysis of the MYB gene family in barley: preliminary insights into evolution and biological function in Blue Qingke
Source: PeerJ. 2024 Dec 2;12:e18443. doi: 10.7717/peerj.18443 (PMC11619697; doi:10.7717/peerj.18443)
Supplement: Supplemental Information 6 [file peerj-12-18443-s006.xlsx]

## Sheet: Sheet1
Table S5 Raw data of protein domains
#Batch CD-search tool	NIH/NLM/NCBI
#cdsid	QM3-qcdsearch-39FAA7EAE31814C6-2F364F2C2F42F817
#datatype	hitsConcise Results
#status	0
#Start time	2024-09-10T15:51:12	Run time	0:00:00:13
#status	success
Query	Hit type	PSSM-ID	From	To	E-Value	Bitscore	Accession	Short name	Incomplete	Superfamily
Q#1 - >HORVU.MOREX.r3.1HG0017050	superfamily	178751	46	148	2.07826e-46	157.546	cl31985	PLN03212 superfamily	C	-
Q#2 - >HORVU.MOREX.r3.1HG0018590	superfamily	215570	1	429	6.94963e-145	420.537	cl33633	PLN03091 superfamily	-	-
Q#3 - >HORVU.MOREX.r3.1HG0025510	specific	459731	35	80	3.24702e-11	56.3578	pfam00249	Myb_DNA-binding	-	cl47520
Q#4 - >HORVU.MOREX.r3.1HG0031520	superfamily	215570	99	202	7.28759e-24	105.829	cl33633	PLN03091 superfamily	C	-
Q#4 - >HORVU.MOREX.r3.1HG0031520	specific	459731	50	96	1.84459e-16	73.6918	pfam00249	Myb_DNA-binding	-	cl47520
Q#5 - >HORVU.MOREX.r3.1HG0043220	superfamily	215570	1	122	5.21605e-59	194.04	cl33633	PLN03091 superfamily	C	-
Q#6 - >HORVU.MOREX.r3.1HG0054480	superfamily	215570	2	108	2.11018e-39	141.653	cl33633	PLN03091 superfamily	C	-
Q#6 - >HORVU.MOREX.r3.1HG0054480	superfamily	481241	108	229	0.0069939	37.5479	cl46901	PRK12323 superfamily	NC	-
Q#7 - >HORVU.MOREX.r3.1HG0057900	specific	130620	89	141	6.01914e-17	72.8217	TIGR01557	myb_SHAQKYF	-	cl21498
Q#8 - >HORVU.MOREX.r3.1HG0066390	specific	130620	90	143	5.22192e-22	87.0741	TIGR01557	myb_SHAQKYF	-	cl21498
Q#9 - >HORVU.MOREX.r3.1HG0069820	superfamily	215570	39	178	5.08311e-43	157.831	cl33633	PLN03091 superfamily	C	-
Q#10 - >HORVU.MOREX.r3.1HG0073480	superfamily	178751	118	219	8.81479e-27	109.396	cl31985	PLN03212 superfamily	C	-
Q#10 - >HORVU.MOREX.r3.1HG0073480	specific	372817	69	127	4.63039e-14	66.9498	pfam13921	Myb_DNA-bind_6	-	cl21498
Q#11 - >HORVU.MOREX.r3.1HG0075320	superfamily	215570	1	142	7.62138e-71	224.086	cl33633	PLN03091 superfamily	C	-
Q#12 - >HORVU.MOREX.r3.1HG0079700	superfamily	215570	16	74	1.23895e-24	100.437	cl33633	PLN03091 superfamily	C	-
Q#13 - >HORVU.MOREX.r3.1HG0079760	superfamily	215570	1	131	5.82395e-85	262.606	cl33633	PLN03091 superfamily	C	-
Q#14 - >HORVU.MOREX.r3.1HG0084760	superfamily	215570	1	116	1.08086e-49	170.928	cl33633	PLN03091 superfamily	C	-
Q#15 - >HORVU.MOREX.r3.1HG0089600	specific	238096	18	62	0.000109216	36.3994	cd00167	SANT	-	cl21498
Q#16 - >HORVU.MOREX.r3.1HG0089650	specific	238096	17	65	9.1874e-05	36.3994	cd00167	SANT	-	cl21498
Q#17 - >HORVU.MOREX.r3.1HG0089660	specific	238096	16	61	0.0042863	32.1622	cd00167	SANT	-	cl21498
Q#18 - >HORVU.MOREX.r3.1HG0091990	specific	238096	10	57	8.63153e-06	39.481	cd00167	SANT	-	cl21498
Q#19 - >HORVU.MOREX.r3.2HG0104540	superfamily	215570	1	117	1.6793e-50	174.78	cl33633	PLN03091 superfamily	C	-
Q#20 - >HORVU.MOREX.r3.2HG0121480	superfamily	215570	9	129	2.1186e-87	271.465	cl33633	PLN03091 superfamily	C	-
Q#21 - >HORVU.MOREX.r3.2HG0135680	superfamily	178751	5	128	2.65051e-68	214.941	cl31985	PLN03212 superfamily	C	-
Q#22 - >HORVU.MOREX.r3.2HG0144990	superfamily	215570	1	156	3.91965e-84	263.376	cl33633	PLN03091 superfamily	C	-
Q#23 - >HORVU.MOREX.r3.2HG0184160	superfamily	215570	1	119	3.3358e-58	192.885	cl33633	PLN03091 superfamily	C	-
Q#24 - >HORVU.MOREX.r3.2HG0197540	superfamily	215570	4	118	2.84094e-60	200.589	cl33633	PLN03091 superfamily	C	-
Q#25 - >HORVU.MOREX.r3.2HG0210870	superfamily	215570	1	228	3.96223e-70	226.012	cl33633	PLN03091 superfamily	C	-
Q#26 - >HORVU.MOREX.r3.3HG0222330	superfamily	215570	28	141	1.22715e-43	156.291	cl33633	PLN03091 superfamily	C	-
Q#27 - >HORVU.MOREX.r3.3HG0222600	superfamily	215570	71	132	8.58956e-15	71.1615	cl33633	PLN03091 superfamily	C	-
Q#28 - >HORVU.MOREX.r3.3HG0228120	superfamily	473887	156	204	4.01791e-13	62.0361	cl21498	SANT superfamily	-	-
Q#28 - >HORVU.MOREX.r3.3HG0228120	superfamily	459239	55	96	3.14833e-07	45.7747	cl45894	F-box_SF superfamily	-	-
Q#29 - >HORVU.MOREX.r3.3HG0228140	superfamily	473887	147	199	1.03695e-14	67.4289	cl21498	SANT superfamily	-	-
Q#29 - >HORVU.MOREX.r3.3HG0228140	specific	238096	32	76	0.000384083	37.555	cd00167	SANT	-	cl21498
Q#30 - >HORVU.MOREX.r3.3HG0234110	superfamily	215570	18	151	8.10083e-53	178.632	cl33633	PLN03091 superfamily	C	-
Q#31 - >HORVU.MOREX.r3.3HG0236520	specific	130620	113	165	2.47947e-18	77.0589	TIGR01557	myb_SHAQKYF	-	cl21498
Q#32 - >HORVU.MOREX.r3.3HG0236690	superfamily	215570	1	117	7.77102e-48	164.765	cl33633	PLN03091 superfamily	C	-
Q#33 - >HORVU.MOREX.r3.3HG0236900	specific	130620	103	155	3.73398e-18	77.4441	TIGR01557	myb_SHAQKYF	-	cl21498
Q#34 - >HORVU.MOREX.r3.3HG0248740	superfamily	178751	102	226	2.78048e-25	105.93	cl31985	PLN03212 superfamily	C	-
Q#34 - >HORVU.MOREX.r3.3HG0248740	specific	459731	50	96	1.47706e-16	74.077	pfam00249	Myb_DNA-binding	-	cl47520
Q#35 - >HORVU.MOREX.r3.3HG0264850	superfamily	215570	17	160	2.32213e-84	261.065	cl33633	PLN03091 superfamily	C	-
Q#36 - >HORVU.MOREX.r3.3HG0274520	superfamily	215570	10	113	3.01781e-43	150.513	cl33633	PLN03091 superfamily	C	-
Q#37 - >HORVU.MOREX.r3.3HG0280840	superfamily	215570	1	116	1.22489e-48	167.847	cl33633	PLN03091 superfamily	C	-
Q#38 - >HORVU.MOREX.r3.3HG0283250	superfamily	215570	1	152	1.69424e-96	291.11	cl33633	PLN03091 superfamily	C	-
Q#39 - >HORVU.MOREX.r3.3HG0284070	superfamily	215570	1	116	9.51721e-85	261.835	cl33633	PLN03091 superfamily	C	-
Q#40 - >HORVU.MOREX.r3.3HG0298680	superfamily	215570	1	132	5.82294e-69	220.234	cl33633	PLN03091 superfamily	C	-
Q#41 - >HORVU.MOREX.r3.3HG0300210	superfamily	473887	105	157	9.03176e-14	62.4213	cl21498	SANT superfamily	-	-
Q#41 - >HORVU.MOREX.r3.3HG0300210	specific	197842	14	54	0.000114592	38.3589	smart00717	SANT	C	cl21498
Q#42 - >HORVU.MOREX.r3.3HG0301170	superfamily	178751	91	208	6.98386e-25	102.463	cl31985	PLN03212 superfamily	C	-
Q#43 - >HORVU.MOREX.r3.3HG0301430	specific	130620	136	188	5.95697e-17	73.2069	TIGR01557	myb_SHAQKYF	-	cl21498
Q#43 - >HORVU.MOREX.r3.3HG0301430	specific	238096	34	80	0.000487568	37.1698	cd00167	SANT	-	cl21498
Q#44 - >HORVU.MOREX.r3.3HG0302660	superfamily	178751	118	219	1.9882e-27	111.322	cl31985	PLN03212 superfamily	C	-
Q#44 - >HORVU.MOREX.r3.3HG0302660	specific	372817	69	129	6.89622e-15	69.261	pfam13921	Myb_DNA-bind_6	-	cl21498
Q#45 - >HORVU.MOREX.r3.3HG0311940	superfamily	215570	73	202	7.48667e-24	101.977	cl33633	PLN03091 superfamily	C	-
Q#46 - >HORVU.MOREX.r3.4HG0338090	superfamily	215570	4	108	5.76535e-24	99.281	cl33633	PLN03091 superfamily	C	-
Q#47 - >HORVU.MOREX.r3.4HG0346020	superfamily	215570	23	117	2.18205e-22	95.8143	cl33633	PLN03091 superfamily	C	-
Q#48 - >HORVU.MOREX.r3.4HG0353430	superfamily	178751	5	119	1.55217e-54	177.577	cl31985	PLN03212 superfamily	C	-
Q#49 - >HORVU.MOREX.r3.4HG0359060	superfamily	215570	23	133	6.41592e-45	158.217	cl33633	PLN03091 superfamily	C	-
Q#50 - >HORVU.MOREX.r3.4HG0380990	superfamily	215570	20	135	1.01348e-46	163.609	cl33633	PLN03091 superfamily	C	-
Q#51 - >HORVU.MOREX.r3.4HG0383040	superfamily	178751	5	116	2.83798e-56	183.355	cl31985	PLN03212 superfamily	C	-
Q#51 - >HORVU.MOREX.r3.4HG0383040	superfamily	429048	130	339	4.33904e-46	157.48	cl05925	P_C superfamily	-	-
Q#52 - >HORVU.MOREX.r3.4HG0384200	superfamily	215570	1	131	7.28118e-68	218.693	cl33633	PLN03091 superfamily	C	-
Q#53 - >HORVU.MOREX.r3.4HG0392620	superfamily	178751	6	114	1.07566e-54	176.036	cl31985	PLN03212 superfamily	C	-
Q#54 - >HORVU.MOREX.r3.4HG0412080	superfamily	178751	14	117	5.24234e-46	154.079	cl31985	PLN03212 superfamily	C	-
Q#55 - >HORVU.MOREX.r3.5HG0441760	superfamily	215570	9	113	3.62173e-22	97.3551	cl33633	PLN03091 superfamily	C	-
Q#56 - >HORVU.MOREX.r3.5HG0442330	superfamily	215570	5	115	7.15537e-41	145.12	cl33633	PLN03091 superfamily	C	-
Q#57 - >HORVU.MOREX.r3.5HG0443240	superfamily	215570	34	158	8.33909e-47	162.839	cl33633	PLN03091 superfamily	C	-
Q#58 - >HORVU.MOREX.r3.5HG0455320	superfamily	215570	1	129	6.68976e-71	224.856	cl33633	PLN03091 superfamily	C	-
Q#59 - >HORVU.MOREX.r3.5HG0467660	superfamily	215570	116	216	2.43592e-26	110.452	cl33633	PLN03091 superfamily	C	-
Q#60 - >HORVU.MOREX.r3.5HG0479070	superfamily	215570	1	138	6.26011e-72	228.323	cl33633	PLN03091 superfamily	C	-
Q#61 - >HORVU.MOREX.r3.5HG0481700	superfamily	215570	1	124	3.03169e-47	164.38	cl33633	PLN03091 superfamily	C	-
Q#62 - >HORVU.MOREX.r3.5HG0492890	specific	238096	16	60	0.00018614	35.629	cd00167	SANT	-	cl21498
Q#63 - >HORVU.MOREX.r3.5HG0492940	specific	238096	16	60	0.00018614	35.629	cd00167	SANT	-	cl21498
Q#64 - >HORVU.MOREX.r3.5HG0494820	superfamily	227476	440	655	6.11034e-15	78.6759	cl34920	REB1 superfamily	C	-
Q#64 - >HORVU.MOREX.r3.5HG0494820	specific	372817	393	454	2.88495e-07	48.0751	pfam13921	Myb_DNA-bind_6	-	cl21498
Q#65 - >HORVU.MOREX.r3.5HG0498910	superfamily	215570	1	139	4.75752e-67	215.611	cl33633	PLN03091 superfamily	C	-
Q#66 - >HORVU.MOREX.r3.5HG0500520	superfamily	215570	1	129	4.86557e-71	225.241	cl33633	PLN03091 superfamily	C	-
Q#67 - >HORVU.MOREX.r3.5HG0513490	superfamily	215570	1	148	1.26843e-50	173.625	cl33633	PLN03091 superfamily	C	-
Q#68 - >HORVU.MOREX.r3.5HG0521570	specific	463366	406	651	3.69565e-63	213.672	pfam11831	Myb_Cef	-	cl20427
Q#68 - >HORVU.MOREX.r3.5HG0521570	superfamily	227476	1	231	2.57771e-48	180.369	cl34920	REB1 superfamily	C	-
Q#68 - >HORVU.MOREX.r3.5HG0521570	superfamily	440809	687	898	4.44119e-13	73.8175	cl34174	Smc superfamily	NC	-
Q#69 - >HORVU.MOREX.r3.5HG0536160	superfamily	178751	5	130	5.16439e-52	170.643	cl31985	PLN03212 superfamily	C	-
Q#70 - >HORVU.MOREX.r3.6HG0544390	superfamily	215570	1	121	7.86121e-61	200.589	cl33633	PLN03091 superfamily	C	-
Q#71 - >HORVU.MOREX.r3.6HG0566060	superfamily	215570	26	132	3.05118e-46	164.765	cl33633	PLN03091 superfamily	C	-
Q#72 - >HORVU.MOREX.r3.6HG0575580	superfamily	215570	1	112	5.39574e-34	128.941	cl33633	PLN03091 superfamily	C	-
Q#73 - >HORVU.MOREX.r3.6HG0595270	superfamily	215570	14	115	3.96817e-49	168.232	cl33633	PLN03091 superfamily	C	-
Q#74 - >HORVU.MOREX.r3.6HG0596330	superfamily	178751	4	163	4.429e-59	187.207	cl31985	PLN03212 superfamily	C	-
Q#75 - >HORVU.MOREX.r3.6HG0596410	superfamily	178751	5	226	1.61101e-62	196.066	cl31985	PLN03212 superfamily	-	-
Q#76 - >HORVU.MOREX.r3.6HG0604730	specific	459731	52	95	1.90444e-14	67.1434	pfam00249	Myb_DNA-binding	-	cl47520
Q#77 - >HORVU.MOREX.r3.6HG0617370	superfamily	215570	1	208	2.7018e-63	207.522	cl33633	PLN03091 superfamily	C	-
Q#78 - >HORVU.MOREX.r3.6HG0617380	superfamily	215570	1	128	7.38943e-67	216.767	cl33633	PLN03091 superfamily	C	-
Q#79 - >HORVU.MOREX.r3.6HG0622080	superfamily	215570	1	111	4.21635e-47	165.921	cl33633	PLN03091 superfamily	C	-
Q#80 - >HORVU.MOREX.r3.7HG0656270	superfamily	215570	40	145	2.74147e-42	154.75	cl33633	PLN03091 superfamily	C	-
Q#80 - >HORVU.MOREX.r3.7HG0656270	superfamily	223021	171	379	0.00179575	41.0773	cl33720	PHA03247 superfamily	N	-
Q#81 - >HORVU.MOREX.r3.7HG0665260	superfamily	215570	1	128	2.14131e-61	202.515	cl33633	PLN03091 superfamily	C	-
Q#82 - >HORVU.MOREX.r3.7HG0666620	specific	197842	124	173	8.09913e-09	49.9149	smart00717	SANT	-	cl21498
Q#83 - >HORVU.MOREX.r3.7HG0687560	superfamily	215570	1	132	4.36153e-73	229.479	cl33633	PLN03091 superfamily	C	-
Q#84 - >HORVU.MOREX.r3.7HG0699010	superfamily	473887	22	72	1.04213e-13	65.8881	cl21498	SANT superfamily	-	-
Q#85 - >HORVU.MOREX.r3.7HG0701080	superfamily	215570	1	124	4.50176e-75	238.723	cl33633	PLN03091 superfamily	C	-
Q#86 - >HORVU.MOREX.r3.7HG0701130	specific	130620	120	172	3.02332e-17	74.7477	TIGR01557	myb_SHAQKYF	-	cl21498
Q#87 - >HORVU.MOREX.r3.7HG0701420	specific	130620	89	141	1.41415e-16	73.2069	TIGR01557	myb_SHAQKYF	-	cl21498
Q#88 - >HORVU.MOREX.r3.7HG0711530	superfamily	215570	62	193	3.50336e-95	290.725	cl33633	PLN03091 superfamily	C	-
Q#89 - >HORVU.MOREX.r3.7HG0726570	superfamily	215570	1	111	4.44463e-49	167.847	cl33633	PLN03091 superfamily	C	-
Q#90 - >HORVU.MOREX.r3.7HG0734500	superfamily	215570	21	126	9.68156e-45	160.528	cl33633	PLN03091 superfamily	C	-
Q#91 - >HORVU.MOREX.r3.7HG0746520	superfamily	215570	8	109	8.01828e-27	108.911	cl33633	PLN03091 superfamily	C	-
Q#92 - >HORVU.MOREX.r3.7HG0751030	specific	459731	54	97	1.81308e-14	67.1434	pfam00249	Myb_DNA-binding	-	cl47520
