# Supplementary material for: Comparative genomics analysis of the MYB gene family in barley: preliminary insights into evolution and biological function in Blue Qingke
Source: PeerJ. 2024 Dec 2;12:e18443. doi: 10.7717/peerj.18443 (PMC11619697; doi:10.7717/peerj.18443)
Supplement: Supplemental Information 14 [file peerj-12-18443-s014.zip › The protein sequence of HvMYC.txt]

>HORVU.MOREX.r3.4HG0392660
MALSAPPSQEQPSGKKFGYHLAAAVRSINWTYGIFWSISASPRPGHSSVLTWKDGFYNGE
IKTRKITGSTTPEFTPDERVMHRSKQLRQLYESLLPGNSDQRARRCAASLSPEDLGDGEW
YYTISMTYKFHLNQGLPGKSFASNQYVWLCNAQNASTRTFPRALLAKTASIQTIVCIPFM
GGVLELGTLDQVLEDSSMVKRISTSFWELHLPASLESKDRSSSTQAKETREATDIILFED
FDHSDTVDGMISEQREVQCPSNVNLERLTTQMDEFHSLLGGLDVHPVEERWIIDEPCEFM
SSPEVAPAMNMPSTTDVVVTSSRSEGSRPSCFTAWKGSCESKRVAGQVVGESQKLLNKVV
TGGAWASNYGGGTMVRAPESKNKTHVMAERRRREKLNEMFLVLKSLVPSIHKVDKASILT
ETIGYLRELKQRVDQPESSRSPSDPKELTGRSRSHVVGARKKIVSAGSKRKSPGLESPSN
VVNVTVLDKVVLLEVKCPWKELLMTQVFDAIKSLYLDVVSVHASTSGGRLDLKIRANQQL
AAGAAIVAPGVITEALQRAL*
