# Supplementary material for: Comparative genomics analysis of the MYB gene family in barley: preliminary insights into evolution and biological function in Blue Qingke
Source: PeerJ. 2024 Dec 2;12:e18443. doi: 10.7717/peerj.18443 (PMC11619697; doi:10.7717/peerj.18443)
Supplement: Supplemental Information 14 [file peerj-12-18443-s014.zip › 92 HvMYB proteins sequence.txt]

>HORVU.MOREX.r3.1HG0017050
MDMDKEYYRACMGMEALPMSPAGLSAVTTEAAAMAVATASEDEGDLKRGPWTAEEDMLLV
DYISKHGEGRWNSLARCAGLRRTGKSCRLRWLNYLRPDVRRGNITPEEQLLILDLHSRWG
NRWSKIAQRLPGRTDNEVKNYWRTRVQKHAKQLHCDVNSDRFRDVVRQVWMPRLLERIQA
ESSSSAAAAAAGVGVPALTRAMSSPAGASQYHYVDHASSGEPSRPVAVTMSPDTSSTLRS
SLSSADASHGAHFPAWGAATATASIDGSTMQCATVDGGAIGGDHCVIHGDSLSGSWSELL
AATNIPDFEFGNFDDNLWSLEDIYC*
>HORVU.MOREX.r3.1HG0018590
MGRHSCCYKQKLRKGLWSPEEDEKLMNHITKHGHGCWSSVPKLAGLQRCGKSCRLRWINY
LRPDLKRGAFAQDEEDLIVELHAVLGNRWSQIAAQMPGRTDNEIKNLWNSSLKKKLRQKG
IDPNTHKPLTEADRSGAAPTISNERTSGSSDVNPSSTGALGNFGHLLSETAQSSMLLPVY
DKKRPETPSLARPKVPAKELFLEQLTAGHESPSSCRSSGPTLYFPFQQQLGYSNECGSGD
GANMNSLWFNQNDFNCSTISTVMPTVSPSALSTPMGLNLPPDNHRHGGTGIGSAPFYWDG
VNPSSSGSTGSSGSNSMGFEPQSTNSILENSVFPWTDIGVGQEKDTRVQLVEELKWPDLL
HGTFAEATTAMQNQSQSLYDDVIKAESQFNMEGICASWFQNQQPQQQLQAASDMYDKDLQ
RMPLSFEHI*
>HORVU.MOREX.r3.1HG0025510
MATMVRGARMPAAARSWAAGKNKKLRKPYTITRPRERWTDEEHHRFLHALHIFGRDWKSI
EALVATKTSVQIRSHAQKHFLKAQKLGLGACLPPPPPLHPRRATVLRQQPPAHADTDMLV
PSMDWACAAPESRSPDLDAPGGGEWPFAGALHPQDETIELPLPPNDLRFALVYRFVGDVF
ASDAAVPVEAQLQRLHLQGVDPVVVDTIWLVLRNLEANLCA*
>HORVU.MOREX.r3.1HG0031520
MTSDKGRASKKVAEGSSSALAVPDGRASSGPQKGRLSNGRTTGPARRSTKGNWTLEEDDI
LRKAVEIHNGKNWKKIAECFPDRTDVQCLHRWQKVLNPELVKGPWSKEEDDVIIQMVKKY
GPTKWSTIAQALPGRIGKQCRERWHNHLNPGINKDAWTQEEEIRLIQAHHIYGNKWAELS
KFLPGRTDNAIKNHWHSSVKKKYESYRAEGLLAQFQGLPAVVCPTGSLNVDSSSAMTQQN
SDGSGLNVNQAVEDSSDFSQSALANVSSSQVEQVDEAGGCHGQIHSSDGTHDSYSSCQEA
CNTKANDAASTSPETRHQLLISENDPDIHWQQDLSVADFDLQSELWQDISHQSLLTAPDS
IRADSFFSPNYQHSACSSEVANNFEEPLYPLHTGTVHHQSCAASVPPSFICSGRASQIVS
SELPIVPESKEQKLTSVEESLPMVPESKEQQLTSVEELSLESTTMGRKVSPNHGKSVVGQ
KQHSEALCYEPPCFPSIKIPFLSCELISSSDLPEYSPLGIRQLLRPSMSFSTPLRLWSSP
TCDRSPDNLLKSAAKSSVCTQSILKKRQRELPSPIPDVRLAKKMGTQKDCGSSTMPSTRT
ERSCRDATQDDSLDLAPENSKDTIYQGKTEDNAMEKGETCSTTERGTAYNPVSAGILTDR
NGPNPERRKLNTPTKSFSKDIIFSRSKPTELLVEKSYADYEYVNILADTPGIKRGLESPS
AWKSPLFTNFQDGFFMSPTGTTFDALGLVKQINEQNAPALEEAHELLASRSLCNEENIKH
IVIKKEHVTTNQTSNGLSEARILDFNECTTPVKKKEDKRCHTLGRSPTSSYVLKNLR*
>HORVU.MOREX.r3.1HG0043220
MGRAPCCEKEGLKRGAWSPEEDQRLADYIAQHGHPNWRALPKHAGLLRCGKSCRLRWVNY
LSPNVKRGNFTANEEDLIIRLHQSLGNRWSVIAAQLPGRTDNEIKNVWHTHLKKMLEDGL
KPAADHDAGGCGRQKSRKQAKARSATVDAGEPYKSPPGQSSSGLTCSTVTESAATVSSSP
SDNATITSASHGHQLIKEDRFSSEAVSDDSFRSSTDVPGMIDLGAMDNDLSLPMTSPSTR
SDDLDFWVKMLQEAGDIADLPNL*
>HORVU.MOREX.r3.1HG0054480
MVKKGKWSREEDDLMRRHIVKYGVGRSWQALAETLGLQRCGRSCRARWLNYLRPGLKHGN
FTPAEESIICEMYSKRGSCWSVIAAQLPGRTDLAVKNYWNGTISKRHRPSSSTTSDATKP
EELALVVHDEESSTTGSPCHAAGSFVVAPVLAGSSTPVQGQPPLAVGGCNAAKEEVGETV
PVERKPAMAPAPLPENAPAPPGDEASAMDMVCAPMSRIPQASMEPDDMPLIDGFDEIDSF
LPWFDDW*
>HORVU.MOREX.r3.1HG0057900
MEEEGGARKAVLFRLFGVEVRGAEEEEEDDAEPMELKKSTSMPNLASIGPILPRGEASAS
HDKGYASDDGELASTPQLKRRRRKAQERKKGIPWTEEEHRKFLEGLKQLGKGDWRGISKN
FVTTRTATQVASHAQKYFLRQTNPGKKKRRASLFDVGIPAGHGYDDQLPSPHSVGTKLAP
AEKILHTDHGDVPLPSYSEVIRGNNNNNTQMQADELTDHAKKRSKFPTGMSLTAMAASGL
ELAMSSSPSSILELSIGPPRHCAVDAIKVL*
>HORVU.MOREX.r3.1HG0066390
MREEEEPSWFARFDEDLPAPDELMPLSQSLITRDLAAAFDIPTHTHGGGPLSGADAAGAA
EMNGGASSAAGSSGGNGGGNGEEPARTLKRPRLVWTPQLHKRFVDAVAHLGIKNAVPKTI
MQLMSVDGLTRENVASHLQKYRLYLKRMQGLGNGGGGGGGSHSSGSGTDAATEHLFATGP
SPFLPPGRGPPGADPYTPYAAMPAAHHHHHHPQQIGHFHHPAARPLGHYGAGPGAGFDHG
FLSRAVASGAPVGPPGMHHRMVGGGAAMGMMAPSSFADELELGSRGGAGAGGRRELTLFP
TSGDH*
>HORVU.MOREX.r3.1HG0069820
MTRAKSESDQEMPALDQADLASRDDDSARVSPRRRPGPQLKKGPWTPAEDAVLEAYVKKH
GVQNWNVVQKDTGLLRCGKSCRLRWANHLRPDLKKGTFTKEEENLIIKLHSKMGNKWARM
AARLPGRTDNEIKNYWNTRRKKCQRTSTPIYPADICLQASNEDQHESADFSFSEKLANDL
LHGNGLYDPSSTWGGFIDDQEALSYAPQLPDVSFSNLPALYFESKNYGFMDQVNQAEVLK
ESEISFPLLNAAINGTFDGSHAFSNGNFSTSRPITGPWKIELPSFQYAGSDPNNWSTYGT
CAAQGANFADPCMHSSAAMASAKFEHMCVVPRNSGQFEEPLPEAHAVSSAENQQLSVGSS
SASTGSPCDAMVETSELHLLEQDPNLNALVNSCFSAPPLCQASPDELQCSDFSSASPVFG
SDEPTVPQYEIGYLLPHPEDSRTDAFSHWSAMPSVFQ*
>HORVU.MOREX.r3.1HG0073480
MGMAAVKVEERDGCAESRQHLALSSPSVSEGGSYGGGYAWASPVVPSPADSGASRRRTSG
PVRRAKGGWTPEEDETLRKAVTVFKGKTWKRVAEFFPDRTEVQCLHRWQKVLNPELIKGP
WTQEEDETIIQKVKEHGPTKWSVIARSLHGRIGKQCRERWHNHLDPQIRKEAWTLEEEQV
LVNAHRLHGNKWAEIAKLLPGRTDNSIKNHWNSSVRKRLDEYDTGAALPVPVHAAKVPPA
DNYIDLNKEPNVSLRNHSVIVSHSDPTHSPQVFSLKNIKGCSDFLSLSMPTAQPVTSCQA
SVADDSAVALAIMGMKMDSARDKGMGLNFVRQKGLQINLLNEKGLGNKLGPSGTAKPDVE
TDNIGCEPTLVKEAQSFGSLCYQIPKLEDTDLVRSPVLSRHHGSEHGVDGFQLPTGYATP
SPTDGRKSDQLSVESILKSAAENFPGTPSILRRRKRDKPTPSQDTDFKIDTNSDGFDTPK
GNCTTDSPRSFKTASFLSLGRLDDQRLPSVGKIDVSPAYRLRSKRMAVLKTVEKHLDFSA
DTMDTCDMVGTLKSSCWNSESINSISDISSVQDKRINGHMVGLETLTSDFAHTTKLDAT*
>HORVU.MOREX.r3.1HG0075320
MGRSPCCEKEHTNKGAWTKEEDQRLIAYIRANGEGCWRSLPKAAGLLRCGKSCRLRWMNY
LRPDLKRGNFTDDEDELIIRLHSLLGNKWSLIAGQLPGRTDNEIKNYWNTHIKRKLLSRG
MDPHTHRPLTAVIDAAAPTRPAQIAVPARAAPTTMFALPTKQQQPPVPVESSDDDGSSGA
TSTGEPRCPDLNLDLSVGPPAADTPTSHPVCLCRHLGFRGGEACSCRQADSAGSQGGGFR
YFRPLEEGQYI*
>HORVU.MOREX.r3.1HG0079700
MHVRRHLRPPHASVIRWSQIASHLPGRTDNEIKNFWNSCIKKKLRQQVVDPATHKPMASA
DTATAALPDAEEKNRNPHAAAADGSLCPKQPAVFDPFPVCAEYGSRFAGDVGAANAEALH
GQFGGRRRRVRRRQLQLRAGRVGEPGLRRDHEQQQQLELRRRGGQRAGRRGAALGQGGPA
FADMERQHDAALEHKFSLPCQEQSLLASFEFNLERYV*
>HORVU.MOREX.r3.1HG0079760
MGRPSSGAVGQPKVRKGLWSPEEDEKLYNHIIRHGVGCWSSVPRLAALNRCGKSCRLRWI
NYLRPDLKRGCFSQQEEDHIVALHQILGNRWSQIASHLPGRTDNEIKNFWNSCIKKKLRQ
QGIDPATHKPMASADTATAAAALPDAEEEDRKPLCPEIDGSLVPKQPAVFDPFPLCVDYG
AGFAEELGVANAAALYGQLCGGKEVADDDAGFGAADYSCVLDVSENLGYGESSSNSSNWN
YGGEVGSVLDGEVPHWAKAEPAFAEMERQQQHSPAEQKLSLPCQEQSLLASFDFNLELEP
YF*
>HORVU.MOREX.r3.1HG0084760
MGRAPCCDKARVKRGPWSPEEDEQLRGYVRAHGVGGNWIALPHKAGLNRCGKSCRLRWLN
YLRPDIRHGGYTEQEDRVICSLYASIGSRWSIIASKLPGRTDNDVKNYWNTKLKKKAMTM
PGPQNHHHHAGLGAGAGAGAFSAGPAGSWSQCVPSSLQPAALSPAASGSSSVDTSSSGGD
MCFAAAGMYPPPHHMQGFVHVDSSPQTVLAPMPLDVPVAGTWASSSVPGASNVGGMALED
AFLTDLSAYGDLLLGGFGGLLQDNKATAAMELPGACYFPNMAELWAADHAHAHAKPPQGL
CNTFT*
>HORVU.MOREX.r3.1HG0089600
MSSGSSSRSTSPSSDSGWSKKENKMFEEALAYYGEGAPNLWEKVASAMGGTKSAEEVRRH
FQILIDDVNNIEYGRIPFPKYKTQGFWT*
>HORVU.MOREX.r3.1HG0089650
MSSGSSSRSTSPSSDSEWSKKENKMFEEALAYYGVGAPNLWEKVASAMGGTKSVEEVRRH
FQLLVDDVNSIEHGRIPFPKYKTQGFWT*
>HORVU.MOREX.r3.1HG0089660
MSSGSSRSTSPSSDSEWSKKENKMFEEALAYYGEGAQNLWEKVACAMGGTKSAEEVRRHF
QILVDDVKNIEYGRIPFPKYKTQGFWT*
>HORVU.MOREX.r3.1HG0091990
MASLSMSVGWTPKQNKLFEQALAVHDRDTPDRWHNIARAVGGGKSADDVRRYYELLVHDI
ARIEAGKVPFPAYRPPCPGPGHNASYEADRLKHLKI*
>HORVU.MOREX.r3.2HG0104540
MGRAPCCDKNNVKKGPWSPEEDAKLKEFMDKHGTGGNWIALPQKAGLRRCGKSCRLRWLN
YLRPNIKHGEFTEHEDRVICSMYASIGSRWSIIASQLPGRTDNDIKNYWNTKLKKKLLGS
TTMAGAGPPPRAPRQNHPHQHRPVLLPYSSSPHSNYSNFFPGAGALLQQSAEALTLQPQD
HYMLGSSGSLNPMASNNGASAVQLQMLHATTAHRQLQVKEECGSGGAMIAFGCGDQQSCS
SSDGTQYAGGQYVHGGRHHGKEMSFDNNNNGYGAYGVYGNGAGAVEQEHKLSFQLQHQHE
EQQQQQAQLDYSYEEIKQLLMTAAASGPDGGGGLIHDPELIGAHAGKLTMM*
>HORVU.MOREX.r3.2HG0121480
MSKRPGGTKKRLKRGLWSPEEDEKLMNHIAKYGNGCWSSVPKIAGLERCGKSCRLRWINY
LRPDLKRGAFSQEEEDLIIHLHSILGNKWSQIAAQLPGRTDNEVKNFWNSFIKKKLRQRG
IDPATHKPLAPAAAAAAAAPVSRSAVFSEAELILSSPVGEVGQHMPPLVSAESYVYSRGS
MDGAAGVHAAVGGCSDDGSLSSLSGYNNNNQTADFAGYLDADALHGAVIPSVSSSSTLNS
MAGVSPGGAANANANATDELCCNNNSNNHHPSNSGSGFESSTTQSTSNHHLPWLELGSIS
SCTEDASGAGAGADHYGAALDELKWSDYVFDGGYQQYHQQAQCIYGDSKAAADAAAAAQF
DAHGLVGINWCLN*
>HORVU.MOREX.r3.2HG0135680
MGRAPCCDRTGLKKGPWTQEEDEKLVAYIKKHGQGNWRTLPKNAGLERCGKSCRLRWTNY
LRPDIKRGRFSFEEEEAIIQLHSILGNKWSAIAARLPGRTDNEIKNYWNTHIRKRLLRMG
IDPVTHAPRLDLLDLSSLLKPAAYYPTQADLDTLRALEPLANYPDLLRLASTLLSAPTTT
TSQSQPTSEHQMLLPWLIQAQMAQQQVSHSQAPPQHATAADMFMQPSSASACQMPGLAHA
NQAQQLHQDHMVASDYGQLLSYDNELDYMPALMQMASDTSNLQWSSTVTSSNNCNVGSGV
STPSSSPAGRVNSASTAAFCANTSNIDAISADAAGLFVDMHLSDCLLDVSDYM*
>HORVU.MOREX.r3.2HG0144990
MGHHCCSKQKVKRGLWSPEEDEKLLSYITAHGHSCWSAVPKNAGLQRCGKSCRLRWINYL
RPDLKRGTFSEQEERTILDVHRILGNRWAQIAKHLPGRTDNEVKNFWNSCIKKKLIAQGL
DPKTHNLLPASKNLLHVHDGTGSGSNPSNNPAAGTQFHSPNGNRNGCATPPFTISSPTKA
VYDAAMVAPPVVAPGLYDVPNPGVLMGQHDRDHQAAVVMQQGYPYIHNNGSGLLMSFRDH
NAAGIHPSMDFMNGSSHSSSSMEYAAGMPNGDVFNRGVAVFMDETAAMWATVPDPGMGAR
VEMAYQQQQHHGLGQDEVAGPPPPPLINGGSSGSKGLDMMGVSSEVYGSAGTTTAFDIEL
MESCGIFCGAAGNDMEQLQWDC*
>HORVU.MOREX.r3.2HG0184160
MGRTPCCESRQGLKKGPWTPEEDKLLVDYVQANAPGNWRMLPKLAGLNRCGKSCRLRWTN
YLRPDIKRGPFTPEEHKSILQLHAIVGNKWSMIAAQLPGRTDNEIKNYWNTNLKKQLRQA
ALVGEQHPAVASAGASAGAGCLAARHTAQWETARLEAEARLSMLSTSAATTSVTASSSSS
TAAASAEHGADAPSDVFLRLWNSEVGDTFRRKSAAREGSAPREGALPAPAPLPPPGDDSS
AASNVTTAVTAEEYQVFLDMAAEELGLFHGGGYSLYPPADGLFAEFQ*
>HORVU.MOREX.r3.2HG0197540
MGKGRAPCCAKVGLNRGSWTPEEDMRLIAYIHKYGHANWRALPKQAGLLRCGKSCRLRWI
NYLRPDLKRGNFTVEEEDTLIKLHNMLGNKWSKIAACLPGRTDNEIKNVWNTHLKKRVAA
SAGEHKKPGPKTKKKTTCAAPSPSPSPSSSTTTATTTTTNCSSGESGEQSNTSSKEPEPE
LDKIEIPMLDLGFDIDIDMLLDAVPETHCPAVSSAATSSCTSASPPCVADDDDALLDLPE
IDIVPELWSIMDGACVETAQAPWGNAAPCQGNGAEATADEDDGKEWWLEDLEKELGLWGP
IEDYQHQQQPDPLGRVGPLSASVDDPVSCYFQAGPATSAVHVQAPEASAVLTDIPMDL*
>HORVU.MOREX.r3.2HG0210870
MGRSPCCDKVGLKKGPWTTEEDEKLLAHIEEHGHGSWRALPSKAGLQRCGKSCRLRWTNY
LRPDIKRGKFSLQEEQTIIQLHALLGNRWSAIATHLSRRTDNEIKNYWNTHLKKRLAKMG
IDPVTHKATNGAPAGTAADVRSAKAAASLSHMAQWESARLEAEGRLARESTMRTAAACTP
TSIPNMPPDPAASPCLGLLQAWQGAKLDSESPTSTLTFMGGNNNSVASESNSATAMWKLR
SYDPEREEDDMRRFLLREQQMQVLEGEEEEPWFQGAAGVGAGLTDMLLLAGSGAGGVHDA
PPECWGESSNGSQASGGDGESGGGGSSYWSGILGMVVSSELPSSHPHLPAFL*
>HORVU.MOREX.r3.3HG0222330
MSRRKGAAAAGGAGPMAMAAMEEEAAELRRGPWTLEEDNLLMSYIACHGEGRWNLLARCS
GLKRTGKSCRLRWLNYLKPDIKRGNLTAEEQLVILELHAKWGNRWSRIAQHLPGRTDNEI
KNYWRTRVQKQARQLKVDANSAVFRDAVRCYWMPRLLDKMSMAAASTAVPPPLLEQKQNC
HGVMSSSHSQQSPAICGDQLGCYPAASFDPSPSASTSGSTAAAALQPAPVPCFSELNWED
QYYYPGGGDLDGGGAGGLELDSAALLGSLGLDGLDLGPAESYIPDATLLDYLNYSSCTAN
AMNMMTTNGGNYYNNIYCGGDAMVDGDHHDPTTATTCHAARKLAGEWGGGI*
>HORVU.MOREX.r3.3HG0222600
MREPRAPRRSPCKQPMTAEKHGRRWPRRTNRSSRDAELLSSSSSSSSGAPSLQPTKATGG
LLAGTTTTTGFSDDEEDLLIRLHALLGNRWSIIAGRLPGRTGEEVEAHWGSPAMRRRTGG
ADPDNHRVLLQAFLASSLHDQHGEHTRRTTVPNQERDELPGRPYDDGAVSDAGSSKACAL
YIGR*
>HORVU.MOREX.r3.3HG0228120
MKRASDSPAGRDPRAPPPASCAGGDSSEPANKKQRRTSSSTQPPPPEQPRQAPDLGEDVV
FEVLRRAEAPTLAAAACVSRGWRVLAQDERLWEAACVREWAGLGFSEHLLRAVVLLLGGF
RRAHAVSINARRRFGGDCGNWHGVRAPGQGRRRPAPWTEDEHRLFLLGLKKYGKGDWRNI
SRNFVRTRTPTQVASHAQKYFIRLSLGARRPSIHDITAVHPPSPSQ*
>HORVU.MOREX.r3.3HG0228140
MMTRESWMEVLPPTAMGHYVGPRGWFAPPPRAWTADENKQFERALAGLDLRRPDWDKVAH
ATGKTVVEVMDHFKSLELDVRQIESGMVPFPGYGPGAGGGGPAAAFTLQWDGSGGHAGAG
DFRHGYRFGGCGGGRRHGGRTPEQERKKGVPWTEDEHKLFLLGLKKYGKGDWRNISRNFV
QTRTPTQVASHAQKYFIRLSSGGGKDKRRSSIHDITTVHLTDDQPPSPSQSSMITQSSAP
APSSATGQFSLPPDTKQHGGANAPYNSPSRTMGMPSYGMGLQDQGLQCGPLHDQLAANRS
MLY*
>HORVU.MOREX.r3.3HG0234110
MVEKPASQANAGGDVEARKERKGLWSPEEDERLYTRITRHGVSTWSSVAQLAGLRRSGKS
CRLRWMNYLRPDLKKEPISKREEETIISLQKSLGNRWSVIAGKMPGRTDNEIKNYWNSRI
RKRQNISAGGGKGDGELAKQGDLPAADDKANVLAVAGGMEPVSSMATGATAPPVPTRFPL
FACQLFGGGGEATAVAAAGTTAESTTTHENNGAGSESDVSVGNGGQDGREGHYYYCAVEG
DIDMVHLMSFDDLLEYPAGGDLLMDAWDQNGLYSANTGSSVDSFGC*
>HORVU.MOREX.r3.3HG0236520
MARKCSSCGHNGHNSRTCSGHRGLESGGGGGLRLFGVQLQVGAAPLKKSFSMECLSSSAS
AYYAAAAAVGVAASNSSSSVSSSSSLVSVEESPEKMGHGYLSDGLMGRAQERKKGVPWTE
DEHRRFLAGLEKLGKGDWRGISRHFVTTRTPTQVASHAQKYFLRQAGLAQKKRRSSLFDV
VEKNGDRATTERRHRLKPDATSSVDAMGLTFPALSLGASRPRPDAALPPCLTLMPSFSSP
SVSRAPKLPPSLGLVANANPPPRQAPDLELKIASTAARKTDQQAGAAAGSSPSPRTPFFG
TIRVT*
>HORVU.MOREX.r3.3HG0236690
MGRAPCCDRAAVNRGPWSPEEDDALRDYMQRHGNTGSWITLPAKAGLKRCGKSCRLRWLN
YLRPDIRHGGFTDEEDAIIYSLYSQLGSKWSLIASQLERRTDNDVKNHWNTKLKKRLVAA
AAAFPAAPSSRRPPSFTPAAAHAHAHPSPLLPLPAPTVKAETYTYDDFLAPTAGLHDPFA
ADGSSSASAAVQDPFATEGSSSASAAVQDAFVGEGSTSASAASSGSNWSAVDNAGGFFVD
FCAAGADLAVADQFLGGFYYPLDPTLSLV*
>HORVU.MOREX.r3.3HG0236900
MTRRCSHCSNNGHNARTCPARSGGGVRLFGVHLTSPPVAAMKKSASMSCIASSLGGGGSG
GSSPAAGPGPGGVARGGGEGAPGYVSDDPMHASCSTNGRAERKKGTPWTEEEHRMFLLGL
QKLGKGDWRGISRSFVVSRTPTQVASHAQKYFIRQTNFSRRKRRSSLFDMVPEMPMDESP
DGAEEFTLCSTQDETTNSNKLSLFHLGRPKEAECDKDLPTLQLRQHEESEYAGRLLEAPD
FEMNNGVSFKAASVSTVPAFYPALLPVPLTLWPANVSNVEAANATHEVLKPTPVNVKEAI
KADEVVSMSKLSIGGDSSSSMEPSALSLQLTGPTNTRQSAFHVSPPMTRTDLSQGNNSPI
HAV*
>HORVU.MOREX.r3.3HG0248740
MTSDKGKASKKAGEASGQPSTTHEGKVNNEPQRQRSINGRTTGPTRRSTKGNWTREEDDI
LSRAVQTYNGKHWKKIAECFPGRTDVQCLHRWQKVLNPELIKGPWSKEEDDIIVEMVKKY
GPKKWSTIAQALPGRIGKQCRERWHNHLNPGINKDAWTQEEEITLIHAHRMYGNKWAELT
KFLPGRTDNSIKNHWNSSVKKKIDSYMSSGLLAQVSRLPLVEHHAHFSSSPAITQQNSED
SESNAVREVEDSSGCSQSSLGIVSCSQVQDTNLTLSCDLHVNADPSKTEAHDSQSSMCQE
GYTSTEGVASVMSEVHCHVPSSRFDPDTLLQQEISQRMNSQMDVDEIPGNSMFENNQTIC
STSNNERPMLQYEIASDMPISVLTNVSGAEQKLHFMSEADFSSPNCLKSELWQDISFQSL
LSGPDVVDADSLSRPNHQSETHSSEANINFLAAPNPSHTSDPSSMMVVAYGQDPSMSVPQ
SLISNGLSDAADEESREMQASGSEMITCIHDSFGDSEQFATPGSTDGRHGSSATIERIPE
YGDKQLTDAEEPAACMAKEPSMAQGEAVPDEKQDKGALFYEPPRFPSMDVPFVSCDLVTS
GDLQEYSPLGIRQLMRSTMSVTTPLRLWGSPTHDESPDVVLKSAAKSFISTPSILKKRPR
DLLSPTSEKGIEKKSRTEQDSSVLGTSSVSAQTSCMHAIKDKAIVTESVFCTNRSSSFKP
LEKKLEFCDENKDNLGESEQAKDGRNAQNNYSVDEHARGEQCSTANMVNINDEPPATVLV
EHKGNDISDHGANAMYQKMNTSLEALSACKETFAKSKSGELIAEKSSPCIHMDYEYVNIL
ADTPGAKRGLESPSAWKSPWFIDMQYKGSYFISPADATYDALGLMKRINVQSASALADAR
EVLASGSQCGNRNFDEENKENIDAENETGTGKPQTKIMTEARVLDFNECATPVRTAGSSV
GGSLAKSVSSPIPSSHLKNFR*
>HORVU.MOREX.r3.3HG0264850
MRAMGREAAAAACSSNKPKLRRGLWSPEEDEKLYNHIIRYGVGCWSSVPRLAGLERCGKS
CRLRWINYLRPDLKRGSFSQQEEDLIVSLHKIIGNRWSQIASQLPGRTDNEIKNFWNSCI
KKKLRQLSIDSTTHKPLNDAVAVAEPHDDCKQLVPGAEDRCFGGSGSGSDDLLAPHSPVD
CSFDPTSVTNVPTITMHMQDAYSLCDYGATTYSAYTGGGGSSSNGTWTCGNGNVEPLPHM
DMFRDAAEPYPFDPSKFSQWQQQQAPDDHRGSTVFPIRSLSRDLPESCFELARGALEDEF
DFM*
>HORVU.MOREX.r3.3HG0274520
MARMMGEPAVRKGPWTLEEDLILVGYISQHGEGSWDNLARSAGLNRNGKSCRLRWLNYLR
PGLRRGSISPEEDMVIRELHSRLGNKWSEIAKHLPGRTDNEVKNYWRTRVHKKAPHQNQL
RAQPCLATSEATSSASASASTSHASSTVGDEYTQTSFPYPELSWVAAGHREMVDVGASAT
RFFPSEFGDNFWNVQDNFWETLPLSDPVYEAL*
>HORVU.MOREX.r3.3HG0280840
MGRAPCCDKASVKRGPWSPEEDELLRNYVRSHGAVGNWIALPQKAGLNRCGKSCRLRWLN
YLRPDIKHGGYTEQEDMVICSLYNSIGSRWSIIASKLPGRTDNDVKNYWNTKLKKKAMAM
HQQQYHHHHNGTAGRGHARGATIATPPPAPQSQCASYMQPSPASASSAVTTASGDAGSFG
AMYSPSHQATLGHYNVNAAAPLAEFSPMPTPAAANSWAINMAFEDMFLPELVGGGDFSQA
DLFGGFGASLLQVQDSRASSLQELSACYFPNAQAEMWAAAADHVKPPGAGLCPSLT*
>HORVU.MOREX.r3.3HG0283250
MGRHAGTGGGVQQKLRKGLWSPEEDEKLYNHIIRYGVGCWSSVPKLAGLQRCGKSCRLRW
INYLRPDLKRGSFSQQEEDAIVGLHEILGNRWSQIASHLPGRTDNEIKNFWNSCLKKKLR
QRGIDPSTHKPISGVAGVDLDQPSKDDKPQAADGALKQQQLQVFDPFPAADTFGAGFDGA
GMPLYDHLGGKDAVGFVDYSSVLDVSENLGYGESSSNSSNWNSAPEANNALEGEALHWAS
ESKVEPFVGYAGGDDDKFALPCHGQQEHSMAHFDFNLEYF*
>HORVU.MOREX.r3.3HG0284070
MGHHSCCNKQKVRRGLWSPEEDEKLVKYITAHGHGCWSSVPRQAGLQRCGKSCRLRWINY
LRPDLKRGSFSQEEEALIVELHRVLGNRWAQIAKHLPGRTDNEVKNFWNSTIKKKLISQA
VGSLHSGNIPSSADLYYNILDGAGQGIAAAGCASLSVLDNAAQAVATQCPPSSVHNSAAW
LGFASQPLLLPVHGGDLQYAVDGEFIRLCRAADNAYPDNGGPNLLAQEGAADRSCLPAFA
EPKGAGAFAADPGMGPVVDFMDAILGSSSTSAASISSVDSFSANTGMQLHWVP*
>HORVU.MOREX.r3.3HG0298680
MGRSPCCEKAHTNKGAWTKEEDQRLIGYIKAHGEGCWRSLPKAAGLLRCGKSCRLRWMNY
LRPDLKRGNFTDDDDELIIKLHALLGNKWSLIAGQLPGRTDNEIKNYWNTHIKRKLLNRG
MDPHTHRPISAAAASGLTASTTAPVFPSSPAPASRLASAPFASYPGSTVSFARPSPSDDG
HSSSGGSSDAPRCPDLNLDLDLDLSMSLPCSPPKAAPPARSTLTSHQQQGICLCYHLGVR
NGEACTCKTASPAGPRVFRFLRPLEEGQYI*
>HORVU.MOREX.r3.3HG0300210
MDFYYQQAAPTTARRPWAKEEDKTFEAALVAFPDHAPDRWERVAARLPGRTPQEAWEHYQ
ALVADVDLIERGAVDTPDCWDDDDGCTAVAAPGRRAGKPRREERRRGIPWSEEEHKLFLD
GLDKYGRGDWRNISRFAVRSRTPTQVASHAQKYFIRQASAATRDSKRKSIHDITTP*
>HORVU.MOREX.r3.3HG0301170
MASMGELLLNQELAAVAAMSTDAYGRFERYTLSPAHGFPHFQQAGSAPTVFPDTGLLVSG
FGMPPSTFIVMPEGTHAADAYGAEAVPVEIPVVRRQRPAARNAGPTPFRGPWTEEEDELL
KRLVDQHGEHKWATISDHLPGRIGKQCRERWTNHVRPGIKKEHIWTEADDILLIDAHKIH
GNRWSSIARCLPGRSENAVKNHWNATKRSLKSKRRFKKKTSQQAAPGQFTLLEEYIRDKM
MADENAAPPCPSSGGVGYDGQVVPGAAAMLAVSGPPGMGQYLHPADAAGSSSQAGVMNLS
APLPDLNAYGGEMLEGYYYPATFPTYSDNNLLHHGPETAFPQMFSAQGSMHMHAACTNLN
LFPLPQHLGGGYYGSETGRSSAGGSSDQDEDVVQMASREFQTSEDEATLDLTGFS*
>HORVU.MOREX.r3.3HG0301430
MMAEAWMNVLPPPAPYFAGQPCWAVQQERRGGGAWTLEENKVFEEALAAIDLDAPDGWEM
VALMLPRKTVADVVNHYRALENDVGFIEAGLVPFPHYDSSSPSSGFTLDWDGGSAGAGGF
RRGYCLKRGRADQERKKGVPWTEEEHRLFLKGLKKYGRGDWRNISRNYVTSRTPTQVASH
AQKYFIRLTSGGKDNKRRSSIHDITTVNVPDEDDRNSPSGSPPSAVTTADTKPSPSFGGQ
GQRHAFMPPTLPVGTLGGGHPYGNVKLEHQSSFMDGGTVLDIDDSLLLQMQCGQL*
>HORVU.MOREX.r3.3HG0302660
MGAMADAEHEGCVENRQPLAASSESVSEGSSHGGGGGPARMSPPVSSSVNSISGLRRTSG
PIRRAKGGWTSQEDETLRKAVETFNGRSWKKIAEFFPDRTEVQCLHRWQKVLNPELIKGP
WTQEEDDKIIDLVKTYGATKWSVIARSLPGRIGKQCRERWHNHLNPDIRKDAWTAEEEQA
LINAHREYGNKWAEIAKVLPGRTDNSIKNHWNSSLRKKLDVYGTRNILAIPRLVGHNDFK
DKQKPVASEDHLDLNRVPSITSKNLPEIAHHSNFSSRLQSYKPDHAKDCSGFLSISFLPT
VQPLTSYEVSSVVNGSAVTSVAEGLESDSVRDKGLEIVSVHEKGLEVDATLGTLGESGST
QLEAVPAKGEESSLKNDAQSSLGPLCYQIPNMNDVAPASPSLFSEHQTVHQTSEHCRNGA
LSPNGCTTPTKGTMSVQLSVDSILKIAADSFPVTPSILRRRKRERPTPASDLKFGEPNTD
SFYTPAGKRTATDTPESFRTASFLSLGSLDGLSSSARGFDVSPPYRIRAKRMSLTKSVEK
HLDFSSNGLGTCGSEVLNSPHQNSQSTHSLSEASVMKEKELNGHVIQLETATKNIAYTTN
MDVT*
>HORVU.MOREX.r3.3HG0311940
MLSSSASPPWLVRMVAANDDQASSSSSSKGGGAMLTTGTTTIGTGYLGGGGAGGNAADPQ
DSSNSGQSRLAARGHWRPAEDMKLRELVALYGPQNWNLIAEKLDGRSGKSCRLRWFNQLD
PRISKRPFTDDEEERLMAAHRFYGNKWSMIARLFPGRTDNAVKNHWHVIMARKYRDQSIA
YRRRKLNQAVQLKLDSSPPGSGVAAGAGYVDVVSHHDSHLVAAAHDSAIFADPYGFSFRQ
CCVSFPAGAAAASAPLEPTFCLFPGPGAASLHNGRLSWPDAMAVRGAGGGGLYWEPLLPQ
GGWIGGGHHEMARFNSVDANGSSAAVFAVTEQAGLHLDGASRSPTFIDFLGVGTT*
>HORVU.MOREX.r3.4HG0338090
MCTRGHWRPSEDERLKELVARYGPHNWNAIAEKLQGRSGKSCRLRWFNQLDPRINRSPFS
EEEEELLLASHRVHGNRWAVIARLFPGRTDNAVKNHWHVIMARRCRERMRLKSNRGGMPA
AAASTTAAAAEKDESPRNTTGGEKPRLPEANTMAALLHKYRREFAAPFAISHHSSKEGYC
SSTNEDTNRSVEFYDFLQVNVSSSDTKCGSSIEEQEENRDDDDKQAEGQVALIDFMEVGA
SRV*
>HORVU.MOREX.r3.4HG0346020
MAASSSTTNTSEGGAKPSSLCPRGHWRPGEDEKLRQLVEKYGPQNWNSIAEKLEGRSGKS
CRLRWFNQLDPRINKRPFTEEEEERLLAAHRVHGNKWALIARHFPGRTDNAVKNHWHVVR
ARRSRERCRLLAKAASSTFPSYSYSGGAQLDFTGASAGSFCFGFSKPGGGGFFGSPPAAA
AAPSSTPVLFNGYGVGASGSKSLLSRYSSYVDGGKQPAAPSSLSIAFSSPPSIEALALDG
RGGHDHHRRKDYHVDGDEPLKTKDAPPFIDFLGVGVSS*
>HORVU.MOREX.r3.4HG0353430
MGRPPCCDKLGVKKGPWTPEEDIILVSYIQEHGPGNWRSVPVSTGLMRCSKSCRLRWTNY
LRPGIKRGNFTSHEEGVIVHLQSLLGNRWAAIASYLPRRTDNDIKNYWNTHLKKKLRKQQ
AMGAIFAPPASSPGTAGDNFDHRHHHDMISRADGHGAGQAYINMEVSQLIAGRGQSPFAA
AAAEACSSSSYASSVDNISKLLGSFMKSSPPPPPHNSYDADDVKPVLPFDSMSGTGSAEL
SFTTSVQQPALMEAGVGYGYDDENETKPQQHQAPLSSIEKWLFDEAAELELSDECYSVPM
LF*
>HORVU.MOREX.r3.4HG0359060
MDVVLQSRSSNNMAAEQEEEAELRRGPWTVDEDLTLINYISDHGEGRWNALARAAGLRRT
GKSCRLRWLNYLRPDVKRGNFTADEQLLILDLHSRWGNRWSKIAQHLPGRTDNEIKNYWR
TRVQKHAKQLNCDVGSPTFKDAMRYLWMPRLVERIHAAATTATGGEPSIGDTSCASGVTL
MATAVATATACPENNSPASAVTSRSASSGSITSELCGDEKNLHVHGNDDKTTSGGDWPMQ
DVDQEFWAMHMQIQPDDGGLFQDHELSGWVQGFSDVGVSADNLWSLEDIWKMQ*
>HORVU.MOREX.r3.4HG0380990
MDMAHERDSSSEEEVMAGDLRRGPWTVEEDILLVNYIAAHGEGRWNSLARSAGLKRTGKS
CRLRWLNYLRPDLRRGSITPQEQLLILELHSRWGNRWSKIAQHLPGRTDNEIKNYWRTRV
QKHAKQLKCDVNSQQFKDVMRYLWMPRLVERIQAASDAAAAHTPLSWQQHHDALYDSPEL
PVDACWPAELAAPITSSVAELSSTTTGTAGSSSPSTTDSGAGAQPGWPAAADGAEWFTTA
CDASSAAAAAAAMCDTDQLIQQQQSQLAGAWTSEPLPSLGFPELGVADLDMGSFDVDSIW
SMDDLWYTQPQFV*
>HORVU.MOREX.r3.4HG0383040
MGRAPCCEKVGLKRGRWTAEEDDILANYIAQHGEGSWRSLPKNAGLLRCGKSCRLRWINY
LRDGVRRGNISKEEDDLIVKLHATLGNRWSLIASHLPGRTDNEIKNYWNSHLSRQIHTFR
RIYTTVRDTTITVDIHKLSAAGKRRGGRTPGQSPKSSTKKKQPVPEPVTNAKGTSSTASS
PPQSDEARSAVVDPDQNQPNNSISVSNTSDGPCSEDGTWPMVMDPVVDQTDALEANCTVD
QHQMGLWEVSNPMDQIGILEDESEVQALLSSSVTAESGIDPGGLSQVDDLLDMDWEGFAS
NLWDQPAQNGLLQPAEPQVATGSESDELESFVSWLLSDAC*
>HORVU.MOREX.r3.4HG0384200
MGRPPCCDKANVKKGPWTAEEDAKLLAYTSNHGTGNWTSVPQRAGLKRCGKSCRLRYTNY
LRPNLKHENFTQEEEELIVTLHAMLGSRWSLIANQLPGRTDNDVKNYWNTKLSKKLRQRG
IDPITHRPIADLMQSIGTLSIRPPPSAAGASSSSYLPVNPAAAPGLQLLHDDMPYHAALN
HHQQQQVITLLDADAPGAAASPDHQLKWSDFLDAAALEAAPQVVLGQYHEAAVAGGGAHA
YGDTDSTAANGVGGDGEDSAASAFIDAMLDSDKEMGVDQLIADLLADPAYYYGGSSSSSK
SELGWGC*
>HORVU.MOREX.r3.4HG0392620
MGRMRKEGVKRGAWTSKEDETLASYVKAHGEGRWNEVPLRAGLRRCGKSCRLRWLNYLRP
NVKRGNISNDEEEIIVRLHALLGNRWSIIAGRLPGRRDNEIKNYWNSTLSRKVLPAPHSA
TRMVATPDTSAGSGCYTETSAALSNCGPRTEASAALPAALWAPKPVRYTGLPFFGRDKSL
RSPVAETRTVANGDNCSRSSSVTSEFPAIPPSLDGGDWMDEVRALESFLESDEDWVNSVD
MPL*
>HORVU.MOREX.r3.4HG0412080
MAMDAMSSAVLQGGWRKGPWTALEDRLLTEYVQQQGEGSWNSVAKLTGLRRSGKSCRLRW
VNYLRPDLKRGKITPDEESVILHLHAMLGNRWSAIARCLPGRTDNEIKNYWRTHFKKARP
SRRARAQLLHQYQLQQQQQHRQYLHALHLLQQQQQQMQMQMEQESHHHQPQQRQVTMMMP
QQSPQDADLQAVITVGNMNNNMETAECYCPCPAESAVLDLPLPAADEDALWDSLWRLVDG
EDGSSGGDSGEC*
>HORVU.MOREX.r3.5HG0441760
MEMKERQRWRPEEDAILRSYVRQYGPREWNLVAQRMNAPLDRDAKSCLERWKNYLRPGIK
KGSLTDDEQRLVIRLQAKHGNKWKKIAAEVPGRTAKRLGKWWEVFKEKQQREIRDSRRPP
PEPSPDERGRYEWLLENFAEKLVKERQQVGATPLHHHLMAAPMLPPWMSSTATNGAPVSN
APPSPSVTLSLASAVAAPPAGAPWMQQQQQMVEDGAAGFGFARPPPAPGMVADAPQAALA
ELAECCRELDEGHRAWAAHRKEASWRLKRVELQLESERACRRREAAEEFEAKMRALWEEQ
AAAVERLEAEYREKVAGLRRDAELKEQKMAEQWATKHARLTKFLEQVGSSCRRWPPGEMN
GR*
>HORVU.MOREX.r3.5HG0442330
MVTVREETRKGPWTEQEDMQLVCTVRLFGERRWDFIAKVSGLNRTGKSCRLRWVNYLHPG
LKRGRMTPHEERLILELHARWGNRWSRIARKLPGRTDNEIKNYWRTHMRKKAQERKRNVS
PSSSSSSVTYQSCQPQTPSIIGIGDQELHGGNSCITSILKGTPGDMDGYLMDQIWMEIEA
PSGVNFHDGKDNSYSSPSGPPLTSPMWDYYSPESGWKMDEIKMAPQVGHSKGIGPSY*
>HORVU.MOREX.r3.5HG0443240
MASWSSSSTQRRSGVSSGATMPCSVMKFDDDLLRHEEEAAEEIRRGPWTVEEDLTLVNYI
ADHGDGRWNSLARGAGLKRTGKSCRLRWLNYLRPDVKRGNFTADEQLLILDLHSRWGNRW
SKIAQHLPGRTDNEIKNYWRTRVQKHAKQLNCDANSSKFKDAMKYLWMPRLADHHLQQAS
TVGDHLVSRLPTGYMESSGMVTSSSDSFASESYDGARCANASVGEMIHGGDWVQEQNQGF
WPEPNQTFQLQDSELSGWVQGFSESESLAENFWSLEDIWKMQ*
>HORVU.MOREX.r3.5HG0455320
MGRSPCCEKAHTNKGAWTKEEDQRLIAHIKAHGEGCWRSLPKAAGLLRCGKSCRLRWINY
LRPDLKRGNFTDEEDELIIKLHEFLGNKWSLIAGRLPGRTDNEIKNYWNTHVKRKLLARG
VDPQTHRPLNAGAAAVQGMNTPSSPAVASGASHHQLAGGSSCSPDGSGHSSDADESGVSL
PPSLAGHLGGAIIDLNLSISPPCQPPSPPLGREEAGMLRTGYSERQRLCLCLNRLGLHGS
EGCSCVGSSSSSSLHPASSGVLRT*
>HORVU.MOREX.r3.5HG0467660
MVATPRVPGPAVPTSPPSLPCWAGTRSPSPPVPGIYPPPAPSAPLTPSFLCLLPSSLHFS
TAPPPPHYFGNPPPVAGSGYYAHVHPSIDRSIYGRRVMAACRGGGGGGGKDVDRIKGPWS
PEEDDALQRLVGRHGARNWSLISKSIPGRSGKSCRLRWCNQLSPQVEHRPFTPDEDDTIL
RAHARFGNKWATIARLLSGRTDNAIKNHWNSTLKRKYSSSSSASASASASASPGDDAVDD
DRRPLKRTSSDGYPGLCFSPGSPSGSDLSDSSHQSLPSVMPSAASHQPHVYRPVARAGGV
VVLPTATPQPSPPSPPPPPPPPPPATSLSLSLSLPGLDAPEPAPVAQPMPMPMPPPPVPA
PVQPAAAPQMPPPSMPFHLQPPPPPQPRAAAPFNGEFLSMMQEMIRIEVRNYMSGFHPRS
PTSA*
>HORVU.MOREX.r3.5HG0479070
MGRQPCCDKVGLKKGPWTAEEDQKLVSFLLSNGQCCWRAVPKLAGLLRCGKSCRLRWTNY
LRPDLKRGLLSDEEEKTVIDLHEQLGNRWSKIAAQLPGRTDNEIKNHWNTHIKKKLRKMG
IDPATHKPLQPAAAPLQQPLRSTGGDSPEQKVPAAVAATGSQSGAEEHMFCPDEVPTMMQ
LLDNIILPCDVDEPAPLDSSCGTASSPAESSSSSSSASAASSGGGFEDDWLPKIMEWPVE
PMFMMGLDVDVVTGPTSAWEFEDTFNAYQRIALFDHQEAWA*
>HORVU.MOREX.r3.5HG0481700
MGRAPCCDKASVKKGPWAAEEDDVLRAYVADHGTPGNWIALPRKIGLNRCGKSCRLRWLN
YLRPNIRHGGFTDEEDRLICSLYVSVGSRWSTIAAQLPGRTDNDVKNYWNTKLKRRLLGG
GRRPIRYALPHLQPQPRLLLASPTGGGASTALERMQLSVQRRHVGLQDTPGLPLYGNLWP
AQQSVLSPAAGYSGFWSHIQDHQRTWGSGGTMPLSTSPTGETAVGVGSSSSTPAASSVTF
DGDMEDEIEMLLQQIGCLEEEGSGQLIAGEAADDGSAGSWSSCSTPGVDSVFQGYVQGQG
Q*
>HORVU.MOREX.r3.5HG0492890
MSSGSRSSSRGGANAEWSKKENKLFEDALAYYGEGTPDRWLKVSRAMGGTKTADEVRRHY
EILDGDIKLIESGRVPFPKYNTQGAWN*
>HORVU.MOREX.r3.5HG0492940
MSSGSRSSSRGGANAEWSKKENKLFEDALAYYGEGTPDRWLKVSRAMGGTKTADEVRRHY
EILDGDIKLIESGRVPFPKYNTQGAWN*
>HORVU.MOREX.r3.5HG0494820
MDFYSDDDDWDAEFDEGLQEDLDLVRRSCITAGADPDAAVAQASSYLAAPARTTTAAAAA
TDGVSDEGEGEEDEDLALVRSIRENLHLNKASPSSPRPICAWPPSDAEDDEEDDLETLRA
VQRRFSHYHSGTSTGPLENMKNEASKGGDDEFIAHRPGEEGVQKKNTNANTQTGFPKAAL
LLVDALKKNRACQKFIRGKMINIEAKIEVNKDLRDRVKCLMDYQVSCRRSFGKDLCQKVD
PRVRLISSQKQRAQSTKKKYKMPALLLGPAENPHVEKYKAVLKQFPVSLQKHPWSDIEKD
RLAKGIKQQYQEALIKDSMKNGSSSGDFSAVDMAYALKNTLGNFEATPEVLRSVLPLVNW
DYIAAMYLPGRSGAECESRWLNHDDPLINQNAWAACEEKRLILTVQEKGMHNWINIAVAL
GTQRTPFQCLARYQRSLNPHILKRTWTKEEDLQLIAAVQAFGCNWQLVSANLAGRIGNQC
SNRWRKTLIPERKRVGRWSEDEDKRLLVSVKIFRSGSWNKIAQFVPGRTQSQCGERWRNV
LDPDIDHGEWRPEEDSKLLASVHEVGPCWSKIAGAMIPHRTDNNCLRRWKKLCQNELPLI
IAAKQVKKAIFQTNFVDRETERPAICPSDFPSLVYSKVDKGDENTMSDQVKKPRKRPRKS
CVDNVPPSDPSQSSADAAAVNTTKRKSRKKSSGIGAENQTGEVITVPDGVNNSSRGHSKA
RKRKVTTDGDVVVQKRMRGSISVDNELALDILGGPISFDNEAPTNRKGDPTSVGKEGTAK
KRTRGPVSVGKEGAVKKKMRGSISIGDERAVKNRMRGSVSIDNQGNTMKRKRVSRKSAKG
NSTIDAGVNACELDLPSMPSEASAERGIDTGNTNKMKRKSTPRPKQINMAEGTVDEYSRL
VDCISFARGNGASKNNSAMPFNNAMQSDGPSVENLQVAISARPDPTSVENSSSPKTKVVD
*
>HORVU.MOREX.r3.5HG0498910
MGRQPCCDKLGVKRGPWTAEEDRKLMGFILGNAGRCCWRAVPKLAGLLRCGKSCRLRWTN
YLRPDLKRGLLTDDEERLVVDLHAKLGNRWSKIAAKLPGRTDNEIKNHWNTHIKKKLIKM
GIDPVTHEPLEVRKQPLQASLSTTSTQSSTVTIECKSNNGQQCQQHDTYFNRDKDASLGD
GESGPPELSGTNTNNTTSGNSGIHDQDPLVKWLLEEEDDLPTIGIVEEPWLDFTVANDVD
KFNVIPSAMSWDIGATDWLLDYQDFGVGESSLLDDASIVDSSSESNL*
>HORVU.MOREX.r3.5HG0500520
MGRSPCCEKAHTNKGAWTKEEDDRLTAYIKAHGEGCWRSLPKAAGLLRCGKSCRLRWINY
LRPDLKRGNFSHEEDELIIKLHSLLGNKWSLIAGRLPGRTDNEIKNYWNTHIRRKLTSRG
IDPVTHRAINSDHAASNITISFESAQRDDKGAVFRRDAEPAKAAAAAAAISHHVDHHHRS
NPQLDWGQGKPLKCPDLNLDLCISPPIHEDPMVDTKPVVKREAGVGVGVGVVGLCFSCSM
GLPRSSDCKCSSFMGLRTAMLDFRSIEMK*
>HORVU.MOREX.r3.5HG0513490
MGRAPCCDKASVKKGPWSPEEDATLKSYIEQNGTGGNWIALPQKIGLRRCGKSCRLRWLN
YLRPNIRHGGFSDEEDRIILSLYISIGSRWSIIAAQLPGRTDNDIKNYWNTRLKKKLFGK
QSRKDQRQHQFGRQGANGGHKEEASEGSAGNNGVAAGAYNWHQHTMAMPPHPMPGSMVEG
NLIGEGVDESIRKLLFKLGGSSFAALPAPPCLPPPMYGEAPNFVAPSVHTAPLNEGGIHC
SSVLPALELDESFQFNQVKLDGLECFFGMGDQSMRWNEVSPLVCPNTTVASSSQGMQQYC
LLEEPVDLGLQ*
>HORVU.MOREX.r3.5HG0521570
MRIMIKGGVWKNTEDEILKAAVMKYGKNQWARISSLLVRKSAKQCKARWYEWLDPSIKKTEWTREEDEKLLHLAKLMPTQWRTIAPIVGRTPSQCLERYE
KLLDAACAKDENYEPNDDPRKLRPGEIDPNPESKPARPDPVDMDEDEKEMLSEARARLANTRGKKAKRKAREKQLEEARRLASLQKRRELKAAGIDNRHK
KRKRKGIDYNAEIPFEKRPPPGFYDTVGEDRPLEHVQFPTTIEELEGRRRVDVEAQLRKQDIAKNKILQRQDAPAAIMQANKLNDPEAVTRRSKLMLPPP
QISDIELEEIAKMGNAGDPALAEELGEGSTATRTLLANYSQTPRLGMTPLRTPQRTPGGKGDAIMMEAENLARLRESQTPLLGGDNPELHPSDFSGVTPR
KKEIQTPNPMATPLASPGPGVTPRIGMTPSRDGNSFGLTPKATPFRDELHINEEVEMQDSAQLELRRQAELRKGLRSGFASIPQPKNEYQIVMPPITEEN
EESEEKIEEDMSDRLARERAEEQARQEALLRKRSKVLQRSLPRPPAASVEILRQSLIKGGESRSTFVPPTSLEQADELINEELLRLLEHDNAKYPLDEPT
QKEKKKGSKRQANGASFVPEIEGFDEHELKEASSMVEEEIQYLRVAMGHENGAFEDFVKSHDACQEDLMYFPTNNSYGLASVAGNADKISALQHEFEMVK
KRMDDEAKKASRLEQKIKLLTQGYQARAAKLGSQIQDTFKQMNTAATEHECFQELQKQEQMASAYRVRNLAEEVNKQKALERTLQSRYGDLLSGYQSIQE
QLEEHKRLLNLQKEAIEAENRAKEEEAAAQRAKEEEAAAQHAKEEEAAAQDRAKEESAAQDRAKEEEAAAQDRAREEESAAQDRAREEEAAAQNRAKEVE
AAAQNNAAEEENERKSHGIEDESGQTTRVTDEEAAGSKEINGDQMDVDNADVDGELVGPIPPLPYAQVDSDGASVEQSTSNAQHGDSVTNVEAIDKVDSS
KLDGQDNTDASMDVDAPSQEEGKNVLPAPDVITSVDAGNTPLSSDQSVSNEESAVVPE*
>HORVU.MOREX.r3.5HG0536160
MGRPPCCDNGGASVKKGPWTPEEDIILVSYIQQHGPGNWRSVPENTGLMRCSKSCRLRWT
NYLRPGIKRGNFTQHEEGIIIHLQALLGNKWAAIASYLPQRTDNDIKNYWNTHLKKKVKR
LQQQAHPTDHFFQHTSAATNAAEQTTSMNYYNPSSSNFDSARQDAMGYTETTTGNVAPAT
MAVTKLFQSWMPKAPSPEMVDYKAMVAMQELRRDGEASAAVSMTSGNRFSSSEILAGRGE
AATATTFSVLENWLLDDMAPGQAAMDGLMDISAGCCANPIMF*
>HORVU.MOREX.r3.6HG0544390
MGCRSCDKPKMNYRKGLWSPEEDQRLRDYILKHGLGCWSAVPAKAGLQRNGKSCRLRWIN
YLRPGLKRGMFSQEEEDVVINLQAKLGNKWSQIAMHLPGRTDNEVKNYWNSYLKKRVMQL
GSNSSSNPASKNSASPELLTSMSANTELIMTSGGGGGSTATSTHDHDANIGSSGAVSAAE
PFVDHQHHQHQDAKNYVFADWMPTAAAVTAAPGPESYSMSAHWPASTASSGNVTPSHGAF
VGDQMSATSYGALQHTHQHHQQQEHQHHHQSAVTAVGAHGGAAGMVAGGGYFDLLNMGDI
YGGFTTANDDLLF*
>HORVU.MOREX.r3.6HG0566060
MGMEAPQPEQAAGESVEQGAAAGGGRLKKGPWTSDEDQLLVAHVRRHGEGSWNAVRRETG
LLRCGKSCRLRWANHLRPNLKRGPFSPEEERLILRLHGLIGNKWARISAHLPGRTDNEIK
NYWNTRRKRRNRAGLALYPPEVEREVALVRAGKLRPIVDADGNASSLQAPLLLDAAADQF
AWPAAPPFHPAFNNVAPPQPFQFTGHNPQALLAAQAPYHHHDEVSAGLDYANKQYTAALG
MAPLVPPAAQELPSNQSPADAGGPFEMLVLEQDQRLPGAALLRVTSMPELVYHENDYSAT
WPSGLSGGSGSRSEGDVTSHYGGKRDCLFGADGVKPAKRTAASLVVAEEEVSGLFGGEEL
VAVWPDKSPATIMKDDFNLQMEMQQLMSPVPLSADEHGLN*
>HORVU.MOREX.r3.6HG0575580
MGAESECDRIKGPWSPEEDEALRRLVERHGARNWTAIGRGIPGRSGKSCRLRWCNQLSPQ
VERRPFTAEEDAAILRAHARLGNRWAAIARLLPGRTDNAVKNHWNSSLKRKLATATGGTA
WEEASDSGDSPRPCKRASPGPESPTGSDRSELSHGSGQVFRPVPRPGGFDAISADVRPPP
PRQDEDPITSLSLSLPGLDHGFHHDSARSHFQELSPSPRSPSPPPAPQPSSSSYPFSGHL
VAAMQEMIRAEVCKYMSGVGLPAGCGAGAVGEACIPQLVEGVMRAAAERVGVMTRQ*
>HORVU.MOREX.r3.6HG0595270
MEQLGWGREEGGWRKGPWTAQEDKLLLGYVRQQGEGRWNSVAKLTGLKRSGKSCRLRWVN
YLRPDLKRGKITPQEENVILELHALWGNRWSTIARSLPGRTDNEIKNYWRTHFKKGKPSS
KNIERARARFLKQRREIMQGQHEHQHQRGVQDDDGAASADNTGGGAASHHADEATTRPAP
PPAKDDDLAMMQDMADIDDFLQYHHPMSAYFLLDGGTSDAGSSEEINTCGATWGSLWNLD
DVDVVDDVGGGGACGWGSFALLQDQGLAFY*
>HORVU.MOREX.r3.6HG0596330
MGRSPCCEKMGLKRGPWTAEEDMTLVAHIEQHGHSNWRALPNQAGLLRCGKSCRLRWINY
LRPDIKRGNFTSEEEGAIIQLHAMLGNRWSTIAARLPGRTDNEIKNVWHTHLKKRLQSSS
KPSGQAAPKRKAKKPAMAAASTADGSASVPVSPEQPISSSATDYSMASSLENTDSFTSEE
FQIEDSFWSETLAMTVDNSGSPMDAGVTLGAQDSASPSSSNDEVDFWVRLFMQAGEVQSL
SHI*
>HORVU.MOREX.r3.6HG0596410
MGRAPCCEKTGIKRGPWTAEEDMTLVAHIEQHGHSNWRALPKQAGLLRCGKSCRLRWINY
LRPDIKRGNFTSEEEDAIIQLHAMLGNRWSTIAARLPGRTDNEIKNVWHTHLKKRLESSS
KPSIQAEPKRNAKKPAVAASALEGPTSEPASSLEQSLSTSSATDYSVASSLENTGSSSCS
EEYQIDDSFWSETLAMSVDSFSSGMEIGDTFGADSASPSSSNDEMDFWVTLFMQAGDIQS
LSHI*
>HORVU.MOREX.r3.6HG0604730
MACTQLQEKAAMATDESTADHRRNRPSSHDMDLSGDDHVPKARKPYTITKQREKWTEEEH
KRFLEALQLHGRAWRRIQEHIGTKTAVQIRSHAQKFFSKVTRESSGSSSGSGAAAATPTA
AIQIPPPRPKRKPAHPYPRKADDGKHVQGLTRLERPPVRMCEQEEGSPTSVLTASRVEAS
GGGFSNNSSSSRSPAPSAAGSLYGSSVDRGDGCLSPNTKFQASEFTANGDAKEGSCTGSE
TSVLKLFGKKVVVNDTYQKPNTSTGNLQNGGDVGTEASDDTTTQGSRNLPSGGATEGSSW
TPWPSSMQQFVYFVPQPDGFTTQSAMVPWFGTLPGAMFYQQAVAPNQHQRHRSETADNKF
MQREGSWTGSNTGPGSAVHNSDAADSRGRGNSSESDKTPLPRLTKCESSVSVSLQRGFMP
YKRCSAESESLRSEAPREETDGELTRLCL*
>HORVU.MOREX.r3.6HG0617370
MGRPPCSDENGLKKGPWTPEEDQKLTDYIEKHGHGSWRALPKLAGLNRCGKSCRLRWTNY
LRPDIKRGKFTPDEEQNILQLHSVLGNKWSAIAKHLPGRTDNEIKNFWNTHLKKKLIQMG
FDPMTHRPRTDFFAALPQLIALANLRQLVEQRPWDNQSASQLQADAVQAAKLEYLQCLLQ
SAAAIATSPSSSSINTIPTDLEQNGRPSQMSSLCSLSSPRIPEGINGQDLLMGQPLDIQI
PSSSFFEHKQPIISGTNQNSDYSANSGEGENGTQKPLLLPEDSLPPLADFPISNLGDACS
TSSCDAEGTSTHLPFWSDSFYDEFMSEFA*
>HORVU.MOREX.r3.6HG0617380
MGRSPCCDENGLKKGPWTPEEDQKLTDYIEKHGHGSWRALPKLAGLNRCGKSCRLRWTNY
LRPDIKRGKFTPEEEQTILQLHSVLGNKWSAIAKHLPGRTDNEIKNFWNTHLKKKLIQMG
FDPMTHRPRTDFFAALPQLIALANLRQLVEQRPWDDQSANQLQADAVQAAKLEYLQCLLQ
SAAAIATSPSSSSINTIPTDLEQIGLLSPSQMSSLSSLSSPRMLEGINGQDLVTEQVPDI
QIPSSSFFEQPIINGINQNSDYSANSGEGENGKQKPLLLSEDSLPPLADFPISNLGDACS
TSSCDAEGNSTQLPIWSDSFYDEFMNEFA*
>HORVU.MOREX.r3.6HG0622080
MGRAPCCDKATVKKGPWSPEEDAKLKAYIDENGTGGNWIALPQKIGLKRCGKSCRLRWLN
YLRPNIKHGDFTEEEEHIICSLYISIGSRWSIIAAQLPGRTDNDIKNYWNTKLKKKLLGK
RAPSRRLQRTNQDGPMPYSYLAAGGAGGGGSSSGVNANGTTAALSSSALERIQLHMRLQG
LYSAFGNAPPQWPKLEPPTDAVAMTTVGHGHSLAAGAVVQAEQQINPSAGASYDTPAPGS
FEERSSKLGFGSPAGESAGMASTVEMSSGSMVGGSFGYGHVDELYDFLYNKQLAAAGAFQ
GGVPPLPELQCPDGGAVVGADEKFSTWMASTSCDHYVPTTGGQLQLQGGNSMSLQDFVLG
YDQ*
>HORVU.MOREX.r3.7HG0656270
MDAASLEEEKMAAAAAAADNLDEEAEQGGEGEEEAMPVVLKKGPWTAAEDALLVNHVRQH
GEGNWNAVQRITGLLRCGKSCRLRWTNHLRPNLKKGAFSPDEELLIAQLHAQLGNKWARM
ATHLPGRTDNEIKNYWNTRAKRRQRAGLPMYPPEVQFQLAITKRCRYDDFTPPQQSAGGN
VLDATDARYTSARPPPLDLAGQLAMANRPVQFLAQTPFSAPSSPWVKPSFARNARYFQFP
HSSPVSPTTPVHPVTPELSLGHGQHGGERSRFTPLSPSPGAKAELPSGQLLPASPAAATP
TSGEDQQNLEAMLQELHDAIKIEPPKHVSDHAEQDGGSGGNKPEGELKDDDIGTLLDMII
PATFPMTEPAPPGVAPDNSGGSISQNGSNDHDHHNVDLSVDHIPIISSEQDWVLDGACQW
NNMSGIC*
>HORVU.MOREX.r3.7HG0665260
MGRPPSSDENGLKKGPWTSEEDEKLMSYIQKHGHGSWRALPQLAGLNRCGKSCRLRWTNY
LKPDIKRGKFSQEEEQTILQLHTVLGNKWSAIAKHLPGRTDNEIKNFWNTHLRKKLIKMG
IDPMTHRPRTDFFAALPQLIALANLRQFINQQPWDDHTAGLQEQTAQAANLQYMQSLLHS
AASIAASPTTTSSLNSLNMDLEQINFLSPPQILSPSALEGIGGIDLAGQMSQNQMPTFDH
TIGNINTGSHNNIETSERHCSEGENSSQKRSFLYENSLPPLTDMAIAASNICATISTSNC
NGVSSPFPSWSEILLDEELLNEFA*
>HORVU.MOREX.r3.7HG0666620
MVLIHRFAPHPPSQALRVHTITCFMATNSLSSTMKARVEGEGPAPFNTGFDDNNNNSCDG
TNHDKNKKPDSLELRLWWPSETTQQEGMEVVEERKEVTRSVENRVKVPETGTSIHPHVIA
PSARKYWTDEEHMLFLHGLGVYGRGKWKEISKYLVTTKTPVQVSSHAQKYFRRIKKGESE
RQRYSINDLELKFVIPGTIGNNSSA*
>HORVU.MOREX.r3.7HG0687560
MGRSPCCEKAHTNKGAWTREEDERLVAHVRAHGEGCWRSLPSAAGLLRCGKSCRLRWINY
LRPDLKRGNFSRDEDELIVKLHSLLGNKWSLIAARLPGRTDNEIKNYWNTHIRRKLLGRG
IDPVTHRPVTDAAGTTVSFVHPEPPKAEPVTEESKPPRCPDLNLDLCISLPFQEVEERPP
ARACAKPVKMEQLQGGGGGLCFRCSILRVRGAATECSCSSNFLGLRAGMLDFRSLEMK*
>HORVU.MOREX.r3.7HG0699010
MEINSSGEETVIKVRKPYTITKQRERWTEAEHKRFLEALKLYGRAWQRIEEHVGTKTAVQ
IRSHAQKFFTKLEKEAINNGTSPGQAHDIDIPPPRPKRKPNCPYPRKGCLSSETPTREVP
KSSVSLSNSNSQMESNGTLQVTSTQKLQRKELSGNGSCSEVINIFREAPSASFSSSNKSS
SNHGVSGGIEPTKTEIKDMAAMERKSTSVDVAKDVKDINDQEMERNNRVHISSKYDRSHE
DCLDSSMKHMQLKPNTVETTYTGQHVASAPLYQMNKTGATGTPDPGTEGSHPDQTNDQVG
GANGSMDCIHPTLPVDLKFGSSSTAQPFPHNYSGFAPTMQCQCNQDAYRSSVDMSSTFSN
MLVSTLLSNPTVHAAARLAASYWPAADSNIPVDPNQGIFAQNAQGRHIVSPPSMASVVAA
TVAAASAWWATQGLLPLFAPPMAFPFVPVPTASFPTADVQRATENCPVDNAPKECQVAQG
QGQPEAMIVVASSGSGESGKGEVCPHTELNISLADKAETTPATGAETSDALGNKKKQDRS
SCGSNTPSSSDVEAEHVPENQDQANDKTQQACCSNSSAGDMNHRRFRNISSTNDSWKEVS
EEGRMAFDKLFSRGKLPQSFSPPQAEGLKVVPRGEQDEATTVTVDLNKSAAVMDHELDTL
VGPRASFPIELSHLNMKSRRTGFKPYKRCSVEAKENRVPAADEVGTKRIRLDSEPST*
>HORVU.MOREX.r3.7HG0701080
MGHHSCCNQQKVKRGLWSPEEDEKLVRYITTHGYGCWSEVPEKAGLQRCGKSCRLRWINY
LRPDIRRGRFTPEEEKLIISLHAIVGNRWAHIASHLPGRTDNEIKNYWNSWIKKKIRKAP
AAPNVTTTSSTTSTSPPNNGLAPCSGSTATSDVHHRRLQHPTFSCAPAGDHLQLDAIISH
HQSTSLALPVAAGQDSPPGMSHHCPLFMFDAGVVSTPFASASAQQHPFIASFTAAMAEAD
TPSCYHLPPLVDGMGAMGMCMEAMDDHCSAGAGMGNVCFGDEQRQRRRPELEEEEREQLG
QHEQWDEEQLLMWDDQEVLTPSNMEAIQNGAHSLLFMGPNA*
>HORVU.MOREX.r3.7HG0701130
MCFHSSPPTSPNKTPPPHSSEPAAGMPQDSRPPGMRLFGVTIAPAPAPHLDPPDGDRDPS
PNPPVAVREDVMRKCKSMGNLAALASACPSGDAGGAGDGYLSDGGLLQSAGKRRRAQERK
KAVPWTEEEHRTFLAGLEKLGKGDWRGIAKNFVTTRTPTQVASHAQKYFLRQTNPNKKKR
RSSLFDMMASDLSPAPNCPILPPTMAKFHDMVTMTNQLQNSSLEGVSSSNPANLAKQVTR
DLPPPVPSFTATNVDTSLTKMNHMDCFSRRPSLFRPVPIVPEGTPPSAPATANTSALTFE
ANLTSCTSAFLIPQSGPSPLPPATAKTAHPAENKDLELTVGLPSQQNMTNSISSRNGVGV
IQVV*
>HORVU.MOREX.r3.7HG0701420
MTRDGVPPAAPAGGGAGDGPRRCGQCGHHGHNARTCTARPVKLFGVRIGDKPIRKSVSMG
NLAQLAEGSGGARAEGYGSEGDDDKPHRKRGESWSEEEHKNFLLGLNKLGKGDWRGISRN
YVVSRTPTQVASHAQKYFIRQTNVNRRKRRSSLFDMVIEDPGDQSLSRSSSQEMPLSRSS
SQDVEELVDDLRPVTAPVTPPAPMPVITSVSVRPPMPGMAPPAPVPMLTYASAPSPVLAM
THQPQGNESVGSSSTAGEAGMVMPQVMPSYAYPPMMIPAPHYVQAVFPFPYYSYAPVFYG
PPVSMQASSSGTVQVSHEPVRPVAVHSVPPVNVEDLYNMSQLNLKGDSSSNGVAPNLPLP
PNPNGRPERQSAFHGKGPGNGSSNGPIPTK*
>HORVU.MOREX.r3.7HG0711530
MRTYLRATARPLPSRPLLLLSPSPYTSASPSPRCHHRVSILVQPFVSRISWRHLTADCRS
AMAKQSCFHKKRMRRGLWSPEEDEKLMNHIAMYGHGCWSSVPKLAGLERCGKSCRLRWIN
YLRPDLKRGTFSQEEEDLIIRLHSMLGNKWSQIAAQLPGRTDNEVKNFWNSYIKKKLRER
GIDPATHKPLAEATTSPTACRAVFGDAEVVPTATALAQDQVEKMLDSLKMPMDWPVGSVA
GNGVPESYQVPSLQEGCAFHMGAHCGAFPSASSSSTLTTTDVGATTLPWLELGPTDTISG
HVDQYAGALGELRWSDYFDGALQGQCVYDGGMVDDDAVQFDDIHGLSNWC*
>HORVU.MOREX.r3.7HG0726570
MGRAPCCDKGSVKKGPWSPEEDMKLKDYIHTHGTGGNWIALPTKAGLKRCGKSCRLRWLN
YLRPNIKHGDFSDEEDRVICALFAAIGSRWSIIAAQLPGRTDNDVKNYWNTKLKKKQLHL
LIAAAAHGQQYSSRPPEPPFTLEHHHHTSPTSAASLGQLLMFGVGGGDQQQQYMPSCSSV
DMSNNTSAAAVGLQESLMFGGLEFQQQEEHTNNLLSPPPAAFGNDIMTYEHHEMISPSGF
FFYGDGAGAAATQEGTRFLY*
>HORVU.MOREX.r3.7HG0734500
MATAMETTMPRSGVIEGGGGLKKGPWTQAEDRVLLDHVRRHGEGNWNAVRRETGLQRCGK
SCRLRWANHLRPNLRKGPFSPEEERLILRLHGLIGNKWARISSQLPGRTDNEVKNYWNTR
FKRRQRAGQSLYPPDVEREIALMRAHNVNPFADADGNALAPPFSDPFALPPRPPPCIKSA
SHPHSSPLINQHYPLLNQMQGMQVRHHATHHAHPQPAFHHHHGGIRAAGLPPLPTRPRAL
PSNQIETASCCGDDGLLEALLLGVDEHQPPRPTPNHAVCKAGSMPDLMYGGVPSVSDSDV
TSQFPPGGQDPHHGGKWDFLIDDAKPTMRRATENGTSGMFGVAISGEWFGANVGSPGPSS
VVTTDDEFGLEMQQLMSSLPLSADELNWNA*
>HORVU.MOREX.r3.7HG0746520
MEGCDRIRGPWSPEEDGALRQLVELHGARNWTAIGRGVPGRSGKSCRLRWCNQLSPGVER
RPFTADEDAVIARAHARLGNRWAAIARLLRGRTDNAVKNHWNCSLKRRIGAVDAAGDGEE
ERPCKRASVTPESTSGSGSGSGSDRSDLSHGDVFGLVQVYRPVARAGGLEPADCAMSQGH
EEDEEQEDTFTSLSLSLPGTDAHGFHHDSSHSHFHQPSPSPSPPPAPASTAAQPASSYPF
SPAFAAAMQEMIRDEVCRYISGASCGANLPSMPQLHVAAEHAGRVSRMQ*
>HORVU.MOREX.r3.7HG0751030
MASMALAEETDALDSSRLPNGKGLSVDVAMQPNEEGMGEHPVKPRKPYTITKQREKWTDE
EHEKFLEALKLYGRSWRQIQEHIGTKTAVQIRSHAQKFFSKVVREPGAKIEIEIPPPRPK
RKPLHPYPRKRADSCNGANPANGPSKLAQISSSSGSDQENGSPVSVLSAMQSDAFGSSMS
NPSSRSTSPESSDEENNVPPMVSREEGQQTGINQSHKEADQENKDTGTSEEDSSDEVQVT
SVKLFGKTVVIPDPRKRCSPDPGSGHENGGQTSHSSNKGTSQAPLAVEIPTHTKGEQISQ
SSNKATSQAPLAVEVPTYTKGEQISQFSNKATSQAPLAVEIPAFAAPPSGWVLPYNSFPL
HFGESAEARITPLHMWWPYYGFPISHPGGLSVVPHNEATDESEAAKSPLVESSSKSLPVE
SSSDSDDNAETTANKEWKVLESLGTAQVPRSASSFQLKPSENSAFVRVKPIIGSGEEPAR
GFVPYKRCRVE*
